# Supplementary material for: FTIR, Weight, and Surface Morphology of Poly(vinyl chloride) Doped with Tin Complexes Containing Aromatic and Heterocyclic Moieties
Source: Polymers (Basel). 2021 Sep 25;13(19):3264. doi: 10.3390/polym13193264 (PMC8512238; doi:10.3390/polym13193264)
Supplement: Supplementary file 1 [file polymers-13-03264-s001.zip]

Archive with 1 entries (1 files):
- polymers-1394114-supplementary.pdf
